# Supplementary material for: Tomato receptor-like cytosolic kinase RIPK confers broad-spectrum disease resistance without yield penalties
Source: Hortic Res. 2022 Sep 13;9:uhac207. doi: 10.1093/hr/uhac207 (PMC9715573; doi:10.1093/hr/uhac207)
Supplement: Web_Material_uhac207 [file web_material_uhac207.zip]

Archive with 1 entries (1 files):
- 3_Supp-rev-submitted-clean.docx
